# Supplementary material for: Exploring the Impact of Gender and Age of Onset on Psoriasis Treatment Management
Source: J Clin Med. 2025 Jun 10;14(12):4090. doi: 10.3390/jcm14124090 (PMC12193760; doi:10.3390/jcm14124090)
Supplement: Supplementary file 1 [file jcm-14-04090-s001.zip]

Archive with 1 entries (1 files):
- jcm-3652566-supplementary.pdf
